# Supplementary material for: Kinesthetic illusions induced by muscle tendon vibration: The orientation of the vibration motor as a new methodological factor?
Source: PLoS One. 2025 Jun 9;20(6):e0325737. doi: 10.1371/journal.pone.0325737 (PMC12148079; doi:10.1371/journal.pone.0325737)
Supplement: S1 File — (XLSX) [file pone.0325737.s001.xlsx]

## Sheet: Complete datas
Participant	Age	Sex	Dominance	Height (cm)	Weight (lbs)	GPAQ	Edinburgh	D_mono	ND_mono	D_VIBcut	ND_VIBcut	D_VIBos	ND_VIBos	D_Proprio30flex	ND_Proprio30flex	D_proprio45ext	ND_proprio45ext	D_proprio15ext	ND_proprio15ext	D_angle_PD	D_clearness_PD	D_direction_PD	D_VAS_PD	D_angle_DP	D_clearness_DP	D_direction_DP	D_VAS_DP	D_angle_ML	D_clearness_ML	D_direction_ML	D_VAS_ML	D_angle_LM	D_clearness_LM	D_direction_LM	D_VAS_LM	ND_angle_PD	ND_clearness_PD	ND_direction_PD	ND_VAS_PD	ND_angle_DP	ND_clearness_DP	ND_direction_DP	ND_VAS_DP	ND_angle_ML	ND_clearness_ML	ND_direction_ML	ND_VAS_ML	ND_angle_LM	ND_clearness_LM
1	26	F	D	170	114	720	100	2.83	3.61	11.08	8.4	10.6	11.98	3	3	3	3	3	3	50	3	1	7.26667	40	2	1	5.13333	40	2	1	3.8	50	2	1	4.2	55	3	1	5.3	45	3	1	6.36667	45	2	1	4.26667	45	3
2	25	F	D	166.37	180	3480	75	3.61	2.83	8.44	8.32	11.6	12.21	3	3	3	3	3	3	40	1	0	0.5	30	2	0	0.6	40	3	1	3.46667	45	2	0	1.3	50	2	1	2.33333	30	2	1	1.3	40	2	0	2.7	45	1
3	25	F	D	160	150	2160	87.5	4.31	3.61	10.69	8.85	11.53	10.2	3	3	3	3	3	3	20	2	1	1.2	15	3	1	1.73333	10	1	1	1.2	30	1	0	0.666667	30	1	1	1.3	40	2	1	3.4	30	2	1	0.666667	35	2
4	23	M	D	183	155	3000	100	2.83	2.83	7.06	6.88	9.25	10.43	3	3	3	3	3	3	40	2	1	4.13333	40	3	1	6.1	35	2	1	3.13333	45	3	0	6.03333	45	1	1	2.3	30	2	0	4.86667	40	2	0	3.4	40	2
5	24	F	G	154	125	720	-87.5	2.83	2.83	9.32	9.92	7.62	10.32	3	3	3	3	3	3	30	1	1	0.866667	15	1	0	3	35	2	0	5.26667	30	1	1	0.3	40	1	1	1.7	35	1	1	0.333333	45	1	1	1.1	35	1
6	25	F	G	170	135	1200	-62.5	2.83	3.61	9.07	11.4	10.47	11.03	3	3	3	3	3	3	25	2	0	5.6	30	1	0	2.63333	30	2	1	1.1	20	2	0	1.73333	40	1	1	4.1	30	1	0	0.366667	30	1	1	0.966667	40	2
7	28	F	D	150	105	5280	100	3.61	2.83	7.26	5.19	6	5.77	3	3	3	3	3	3	50	3	1	6.43333	45	1	1	1.96667	45	3	0	5.06667	45	3	0	6.43333	40	3	1	6.26667	20	1	1	1.76667	30	3	1	4.03333	30	2
8	26	M	D	178	175	960	87.5	3.61	2.83	6.48	6.86	9.11	11.1	3	3	3	3	3	3	20	2	1	1.16667	20	3	1	2.03333	40	3	1	0.666667	30	2	1	1.96667	45	2	1	3.46667	40	2	1	3.26667	25	2	0	2.16667	25	3
9	21	F	D	167	125	2400	100	3.61	2.83	9.13	6.96	12.01	10.14	3	3	3	3	3	3	40	2	1	2.8	35	2	1	2.36667	40	3	1	8.2	40	2	0	4.23333	40	2	1	1.93333	30	1	1	1.5	20	2	1	2.4	40	3
10	28	M	D	189	207	440	87.5	2.83	3.61	7.71	5.01	6.68	6.39	3	3	3	3	3	3	30	2	1	3.46667	50	3	1	6.2	50	2	1	3.53333	40	1	1	3.03333	40	3	1	5.43333	40	1	1	2.1	50	2	1	2.4	50	3
11	21	F	G	163	130	3120	-25	3.61	3.61	7.02	7.8	6.38	7.3	3	3	3	3	3	3	50	1	1	3.6	45	2	1	4.13333	50	2	1	6.13333	40	2	1	4.86667	40	2	1	4.4	50	2	1	4.36667	40	2	1	5.96667	45	2
12	24	F	D	162	158	1440	87.5	2.83	2.83	6.8	7.23	7.96	6.35	3	3	3	3	3	3	20	3	1	6.16667	10	2	0	7.6	50	3	1	7.3	30	3	0	5.86667	30	2	1	5.86667	40	3	1	6.33333	45	3	1	4.76667	30	3
13	26	F	D	155	125	880	87.5	2.83	3.61	8.99	8.33	8.4	7.73	3	3	3	3	3	3	45	1	1	2.13333	40	1	1	1.26667	50	3	0	4.26667	50	3	1	5.7	30	2	0	2.56667	40	2	1	4.9	40	2	1	0.533333	40	2
14	22	M	D	185	180	2640	100	3.61	3.61	8.9	7.13	8.27	9.68	3	3	3	3	3	3	30	2	1	3.76667	45	3	1	5.2	30	3	1	5.33333	50	2	1	4.4	30	3	1	6.96667	40	2	1	5.93333	45	2	1	4.36667	45	3
15	22	F	D	170	170	1600	100	3.61	3.61	8.07	11.51	7.84	9.07	3	3	3	3	3	3	40	1	0	2.03333	45	3	1	4.3	30	2	1	2.96667	20	1	0	2.83333	30	2	1	4.46667	30	2	1	4.1	40	1	1	1.06667	20	2
16	19	M	D	184	164	1920	87.5	2.83	2.83	4.56	4.31	8.93	9.44	3	3	3	3	3	3	30	2	1	3.6	30	2	1	3.6	30	1	0	2.06667	40	1	0	2.86667	30	1	1	2.73333	40	2	1	5.1	30	2	0	2.16667	45	3
17	18	F	D	168	145	10416	100	2.83	3.61	6.4	8.21	4.69	4.89	3	3	3	3	3	3	30	3	1	5.4	30	2	1	6.73333	30	2	1	5.6	40	2	1	6.26667	50	2	1	4.7	45	3	1	7.53333	45	2	1	4.8	45	2
18	22	M	G	188	178	1920	-87.5	3.61	3.61	6.63	7.56	8.31	6.47	3	3	3	3	3	3	50	3	1	6.5	20	2	1	1.76667	40	3	0	5.7	30	2	0	4.83333	30	2	1	3.43333	40	3	1	4.83333	20	2	0	2.46667	50	3
19	31	M	D	180	160	360	100	2.83	2.83	10	9.36	10.65	11.34	3	3	3	3	3	3	40	1	1	3.7	40	1	1	4.8	40	2	1	3.13333	40	3	0	4.76667	25	1	1	3.76667	30	2	1	2.73333	40	2	1	5.63333	45	3
20	25	F	D	162	130	240	100	3.61	4.31	6.5	6.71	7.58	7.4	3	3	3	3	3	3	40	2	1	3.7	40	2	1	5.76667	40	3	1	4.53333	40	1	1	3.06667	35	2	0	6.2	30	1	1	3.9	40	2	1	2.93333	20	2
[truncated: 2 more columns]

## Sheet: Frequency occurence ML-LM
Dominant side
ML	Extension	Flexion	Pronation	Supination	Radial dev	Dév Ulnar dev	No mvt	Combined mvts	Circumduction		LM	Extension	Flexion	Pronation	Supination	Radial dev	Ulnar dev	No mvt	Combined mvts	Circumduction
1	3										1	3					1		1
2	3										2	1		1				1
3	2						1				3	1					2
4		1				2					4	3
5		1		1		1		1			5	2						1
6	3			1				1			6	1			1			1
7	3			2				2			7	2			2				2	1
8	2						1				8	3					1		1
9	3										9	2			2		1		2
10	3										10	3
11	3										11	3
12	3										12						3
13	1		3			1		1			13	3		1			1		1
14	3										14	3
15	3		1					1			15		2			1
16	1				1		1				16	2		1		1			1
17	3										17	3
18	2		2					1			18	2				1	2		2
19	3										19	3				1	1		2
20	2			1							20	2					1
Non dominant side
ML	Extension	Flexion	Pronation	Supination	Radial dev	Ulnar dev	No mvt	Combined mvts	Circumduction		LM	Extension	Flexion	Pronation	Supination	Radial dev	Ulnar dev	No mvt	Combined mvts	Circumduction
1	3										1	3					1		1
2	2			1	1	1		2			2		1					2
3	3										3	3
4	3				1			1			4	3					3		3
5	3										5	1			1			2	1
6	2						1				6	3
7	2						1				7	3
8	3			2		1		2			8	3			1				1
9	3										9	3
10	3										10	3
11	3										11	3
12	3										12						3
13	3		1					1			13	1		2
14	3		1					1			14	3
15	2					1					15	1			2		1		1
16	1				3			1			16	3		2					2
17	3										17	3
18	2				1		1	1			18	3
19	3										19	3
20	3										20				1		2

## Sheet: Frequency occurence DP-PD
DOMINANT SIDE
PD	Extension	Flexion	Pronation	Supination	Radial dev	Ulnar dev	No mvt	Combined mvt	Circumduction		DP	Extension	Flexion	Pronation	Supination	Radial dev	Ulnar dev	No mvt	Combined mvt	Circumduction
1	3										1	3
2	1						2				2	1	1					1
3	3										3	3
4	3										4	3
5	2		1								5	1				1	1	1	2
6	1		1	1							6						1	1		1
7	2	1									7	2			1		1		1
8	3			1				1			8	2			1		1		2
9	2		2					2			9	3				1			1
10	3										10	3
11	3										11	3
12	2				1						12	1	1				1
13	2			2				1			13	3
14	3										14	3
15		1	2								15	3					1		1
16	2						1				16	3			2				2
17	3										17	3
18	2				1	2		2			18	2					1	1	1
19	3										19	3
20	3										20	3
NON DOMINANT SIDE
PD	Extension	Flexion	Pronation	Supination	Radial dev	Ulnar dev	No mvt	Combined mvt	Circumduction		DP	Extension	Flexion	Pronation	Supination	Radial dev	Ulnar dev	No mvt	Combined mvt	Circumduction
1	3										1	3
2	2						1				2	2						1
3	2					1					3	3
4	1				2						4	3					1		1
5	3			1				1			5	2					1	1	1
6	3										6	1						2
7	3										7	3
8	3										8	3			1				1
9	3				2			2			9	3
10	3										10	3
11	3					2		2			11	3
12	3										12	3
13		2	2			2		2			13	3
14	3										14	3
15	2			2				1			15	3
16	2						1				16	3
17	3										17	3
18	3					1		1			18	3				1			1
19	3										19	3
20	1				1				1		20	3				1			2
